# Supplementary material for: Local Positioning System Using Flickering Infrared LEDs
Source: Sensors (Basel). 2017 Nov 3;17(11):2518. doi: 10.3390/s17112518 (PMC5713101; doi:10.3390/s17112518)
Supplement: Supplementary file 1 [file sensors-17-02518-s001.zip]

Archive with 1 entries (1 files):
- Hypercube_trajectory_tracking.mp4
